# Supplementary material for: Thesium ebracteatum (Santalaceae) rediscovered in Romania: ecological and biogeographical context
Source: Biodivers Data J. 2025 Oct 29;13:e172455. doi: 10.3897/BDJ.13.e172455 (PMC12590245; doi:10.3897/BDJ.13.e172455)
Supplement: XML Treatment for Thesium ebracteatum [file BDJ.13.e172455-treatment1.xml]

<!DOCTYPE tp:taxon-treatment
  PUBLIC "-//TaxonX//DTD Taxonomic Treatment Publishing DTD v0 20100105//EN" "tax-treatment-NSO.dtd">
<tp:taxon-treatment xmlns:tp="http://www.plazi.org/taxpub"><tp:treatment-meta><mixed-citation publication-type="journal"><person-group><name><surname>Roleček</surname><given-names>Jan</given-names></name><name><surname>Novák</surname><given-names>Jan</given-names></name><name><surname>Bobek</surname><given-names>Přemysl</given-names></name></person-group><article-title><italic><tp:taxon-name><tp:taxon-name-part taxon-name-part-type="genus" reg="Thesium">Thesium</tp:taxon-name-part> <tp:taxon-name-part taxon-name-part-type="species" reg="ebracteatum">ebracteatum</tp:taxon-name-part></tp:taxon-name></italic> (<tp:taxon-name><tp:taxon-name-part taxon-name-part-type="family">Santalaceae</tp:taxon-name-part></tp:taxon-name>) rediscovered in Romania: ecological and biogeographical context</article-title><source>Biodivers Data J</source><day>29</day><month>10</month><year>2025</year><volume>13</volume><pub-id pub-id-type="doi">10.3897/BDJ.13.e172455</pub-id></mixed-citation></tp:treatment-meta><tp:nomenclature><tp:taxon-name><object-id xmlns:xlink="http://www.w3.org/1999/xlink" content-type="arpha" xlink:type="simple">3ACB2327-6A0E-5CF9-9367-EC95A51ACA4F</object-id><tp:taxon-name-part taxon-name-part-type="genus">Thesium</tp:taxon-name-part> <tp:taxon-name-part taxon-name-part-type="species">ebracteatum</tp:taxon-name-part></tp:taxon-name><tp:taxon-authority>Hayne</tp:taxon-authority></tp:nomenclature><tp:treatment-sec sec-type="Distribution"><title>Distribution</title><p><italic><tp:taxon-name><tp:taxon-name-part taxon-name-part-type="genus" reg="Thesium">Thesium</tp:taxon-name-part> <tp:taxon-name-part taxon-name-part-type="species" reg="ebracteatum">ebracteatum</tp:taxon-name-part></tp:taxon-name></italic> was recorded on 14 June 2025 near Bălcăuți (Suceava Region), at the foot of Dealul Stejenii Hill, in a transitional zone between species-rich forest-steppe grassland and intermittently wet <italic><tp:taxon-name><tp:taxon-name-part taxon-name-part-type="genus" reg="Molinion">Molinion</tp:taxon-name-part></tp:taxon-name></italic> meadow (Fig. <xref ref-type="fig" rid="F13473135">2</xref>). Approximately 100 individuals were found here. The observed plants were characterised by a tuft of sterile leaves at the top of the stem, the absence of bracteoles, shortly pedicellate flowers and short perianth segments that, in fruit, were, at most, as long as the nutlet (Fig. <xref ref-type="fig" rid="F13473137">3</xref>). <italic><tp:taxon-name><tp:taxon-name-part taxon-name-part-type="genus" reg="Thesium">Thesium</tp:taxon-name-part> <tp:taxon-name-part taxon-name-part-type="species" reg="rostratum">rostratum</tp:taxon-name-part></tp:taxon-name></italic>, a similar Central European species reported as insufficiently known from Romania (Oltean et al. 1994), is differentiated by its sessile flowers, a tubular rather than campanulate perianth that is up to three times as long as the nutlet in fruit and a rhizome lacking stolons (Tutin 1993). A herbarium voucher specimen from the newly-discovered population of <italic><tp:taxon-name><tp:taxon-name-part taxon-name-part-type="genus" reg="Thesium">T.</tp:taxon-name-part> <tp:taxon-name-part taxon-name-part-type="species" reg="ebracteatum">ebracteatum</tp:taxon-name-part></tp:taxon-name></italic> has been deposited in the Herbarium of Masaryk University, Brno (BRNU).</p></tp:treatment-sec><tp:treatment-sec sec-type="Notes"><title>Notes</title><sec sec-type="Vegetation"><title>Vegetation</title><p>A phytosociological relevé of local vegetation with <italic><tp:taxon-name><tp:taxon-name-part taxon-name-part-type="genus" reg="Thesium">T.</tp:taxon-name-part> <tp:taxon-name-part taxon-name-part-type="species" reg="ebracteatum">ebracteatum</tp:taxon-name-part></tp:taxon-name></italic> was recorded the following day.</p><p>Relevé 1: Romania, Suceava Region, Bălcăuți, foot of the Dealul Stejenii Hill, forest-steppe grassland transitioning to intermittently wet <italic><tp:taxon-name><tp:taxon-name-part taxon-name-part-type="genus" reg="Molinion">Molinion</tp:taxon-name-part></tp:taxon-name></italic> meadow, latitude 47°51'25.6"N, longitude 26°03'19.8"E (WGS-84), altitude 375 m a.s.l., plot size 16 m<sup>2</sup>, slope inclination 5°, slope aspect 330°, cover of herb layer 65%. Date: 15 May 2025. Author: J. Roleček.</p><p><italic><tp:taxon-name><tp:taxon-name-part taxon-name-part-type="genus" reg="Inula">Inula</tp:taxon-name-part> <tp:taxon-name-part taxon-name-part-type="species" reg="salicina">salicina</tp:taxon-name-part></tp:taxon-name></italic> 3, <italic><tp:taxon-name><tp:taxon-name-part taxon-name-part-type="genus" reg="Carex">Carex</tp:taxon-name-part> <tp:taxon-name-part taxon-name-part-type="species" reg="montana">montana</tp:taxon-name-part></tp:taxon-name></italic> 2b, <italic><tp:taxon-name><tp:taxon-name-part taxon-name-part-type="genus" reg="Potentilla">Potentilla</tp:taxon-name-part> <tp:taxon-name-part taxon-name-part-type="species" reg="alba">alba</tp:taxon-name-part></tp:taxon-name></italic> 2a, <italic><tp:taxon-name><tp:taxon-name-part taxon-name-part-type="genus" reg="Serratula">Serratula</tp:taxon-name-part> <tp:taxon-name-part taxon-name-part-type="species" reg="tinctoria">tinctoria</tp:taxon-name-part></tp:taxon-name></italic> 2a, <italic><tp:taxon-name><tp:taxon-name-part taxon-name-part-type="genus" reg="Filipendula">Filipendula</tp:taxon-name-part> <tp:taxon-name-part taxon-name-part-type="species" reg="vulgaris">vulgaris</tp:taxon-name-part></tp:taxon-name></italic> 1, <italic><tp:taxon-name><tp:taxon-name-part taxon-name-part-type="genus" reg="Molinia">Molinia</tp:taxon-name-part> <tp:taxon-name-part taxon-name-part-type="species" reg="arundinacea">arundinacea</tp:taxon-name-part></tp:taxon-name></italic> 1, <italic><tp:taxon-name><tp:taxon-name-part taxon-name-part-type="genus" reg="Peucedanum">Peucedanum</tp:taxon-name-part> <tp:taxon-name-part taxon-name-part-type="species" reg="cervaria">cervaria</tp:taxon-name-part></tp:taxon-name></italic> 1, <italic><tp:taxon-name><tp:taxon-name-part taxon-name-part-type="genus" reg="Anemone">Anemone</tp:taxon-name-part> <tp:taxon-name-part taxon-name-part-type="species" reg="nemorosa">nemorosa</tp:taxon-name-part></tp:taxon-name></italic> +, <italic><tp:taxon-name><tp:taxon-name-part taxon-name-part-type="genus" reg="Brachypodium">Brachypodium</tp:taxon-name-part> <tp:taxon-name-part taxon-name-part-type="species" reg="pinnatum">pinnatum</tp:taxon-name-part></tp:taxon-name></italic> +, <italic><tp:taxon-name><tp:taxon-name-part taxon-name-part-type="genus" reg="Campanula">Campanula</tp:taxon-name-part> <tp:taxon-name-part taxon-name-part-type="species" reg="glomerata">glomerata</tp:taxon-name-part></tp:taxon-name></italic> +, <italic><tp:taxon-name><tp:taxon-name-part taxon-name-part-type="genus" reg="Campanula">Campanula</tp:taxon-name-part> <tp:taxon-name-part taxon-name-part-type="species" reg="persicifolia">persicifolia</tp:taxon-name-part></tp:taxon-name></italic> +, <italic><tp:taxon-name><tp:taxon-name-part taxon-name-part-type="genus" reg="Cirsium">Cirsium</tp:taxon-name-part> <tp:taxon-name-part taxon-name-part-type="species" reg="pannonicum">pannonicum</tp:taxon-name-part></tp:taxon-name></italic> +, <italic><tp:taxon-name><tp:taxon-name-part taxon-name-part-type="genus" reg="Clematis">Clematis</tp:taxon-name-part> <tp:taxon-name-part taxon-name-part-type="species" reg="recta">recta</tp:taxon-name-part></tp:taxon-name></italic> +, <italic><tp:taxon-name><tp:taxon-name-part taxon-name-part-type="genus" reg="Colchicum">Colchicum</tp:taxon-name-part> <tp:taxon-name-part taxon-name-part-type="species" reg="autumnale">autumnale</tp:taxon-name-part></tp:taxon-name></italic> +, <italic><tp:taxon-name><tp:taxon-name-part taxon-name-part-type="genus" reg="Crepis">Crepis</tp:taxon-name-part> <tp:taxon-name-part taxon-name-part-type="species" reg="praemorsa">praemorsa</tp:taxon-name-part></tp:taxon-name></italic> +, <italic><tp:taxon-name><tp:taxon-name-part taxon-name-part-type="genus" reg="Euphorbia">Euphorbia</tp:taxon-name-part> <tp:taxon-name-part taxon-name-part-type="species" reg="angulata">angulata</tp:taxon-name-part></tp:taxon-name></italic> +, <italic><tp:taxon-name><tp:taxon-name-part taxon-name-part-type="genus" reg="Festuca">Festuca</tp:taxon-name-part> <tp:taxon-name-part taxon-name-part-type="species" reg="rupicola">rupicola</tp:taxon-name-part></tp:taxon-name></italic> +, <italic><tp:taxon-name><tp:taxon-name-part taxon-name-part-type="genus" reg="Festuca">Festuca</tp:taxon-name-part> <tp:taxon-name-part taxon-name-part-type="species" reg="valesiaca">valesiaca</tp:taxon-name-part></tp:taxon-name></italic> +, <italic><tp:taxon-name><tp:taxon-name-part taxon-name-part-type="genus" reg="Galium">Galium</tp:taxon-name-part> <tp:taxon-name-part taxon-name-part-type="species" reg="boreale">boreale</tp:taxon-name-part></tp:taxon-name></italic> +, <italic><tp:taxon-name><tp:taxon-name-part taxon-name-part-type="genus" reg="Galium">Galium</tp:taxon-name-part> <tp:taxon-name-part taxon-name-part-type="species" reg="verum">verum</tp:taxon-name-part></tp:taxon-name></italic> +, <italic><tp:taxon-name><tp:taxon-name-part taxon-name-part-type="genus" reg="Geranium">Geranium</tp:taxon-name-part> <tp:taxon-name-part taxon-name-part-type="species" reg="sanguineum">sanguineum</tp:taxon-name-part></tp:taxon-name></italic> +, <italic><tp:taxon-name><tp:taxon-name-part taxon-name-part-type="genus" reg="Inula">Inula</tp:taxon-name-part> <tp:taxon-name-part taxon-name-part-type="species" reg="hirta">hirta</tp:taxon-name-part></tp:taxon-name></italic> +, <italic><tp:taxon-name><tp:taxon-name-part taxon-name-part-type="genus" reg="Iris">Iris</tp:taxon-name-part> <tp:taxon-name-part taxon-name-part-type="species" reg="graminea">graminea</tp:taxon-name-part></tp:taxon-name></italic> +, <italic><tp:taxon-name><tp:taxon-name-part taxon-name-part-type="genus" reg="Knautia">Knautia</tp:taxon-name-part> <tp:taxon-name-part taxon-name-part-type="species" reg="arvensis">arvensis</tp:taxon-name-part></tp:taxon-name></italic> agg. +, <tp:taxon-name><tp:taxon-name-part taxon-name-part-type="genus" reg="Lathyrus">Lathyrus</tp:taxon-name-part> <tp:taxon-name-part taxon-name-part-type="species" reg="pannonicus">pannonicus</tp:taxon-name-part> <tp:taxon-name-part taxon-name-part-type="infraspecific-rank">subsp.</tp:taxon-name-part> <tp:taxon-name-part taxon-name-part-type="subspecies" reg="collinus">collinus</tp:taxon-name-part></tp:taxon-name> +, <italic><tp:taxon-name><tp:taxon-name-part taxon-name-part-type="genus" reg="Lathyrus">Lathyrus</tp:taxon-name-part> <tp:taxon-name-part taxon-name-part-type="species" reg="pratensis">pratensis</tp:taxon-name-part></tp:taxon-name></italic> +, <italic><tp:taxon-name><tp:taxon-name-part taxon-name-part-type="genus" reg="Plantago">Plantago</tp:taxon-name-part> <tp:taxon-name-part taxon-name-part-type="species" reg="media">media</tp:taxon-name-part></tp:taxon-name></italic> +, <italic><tp:taxon-name><tp:taxon-name-part taxon-name-part-type="genus" reg="Potentilla">Potentilla</tp:taxon-name-part> <tp:taxon-name-part taxon-name-part-type="species" reg="erecta">erecta</tp:taxon-name-part></tp:taxon-name></italic> +, <italic><tp:taxon-name><tp:taxon-name-part taxon-name-part-type="genus" reg="Primula">Primula</tp:taxon-name-part> <tp:taxon-name-part taxon-name-part-type="species" reg="veris">veris</tp:taxon-name-part></tp:taxon-name></italic> +, <italic><tp:taxon-name><tp:taxon-name-part taxon-name-part-type="genus" reg="Prunella">Prunella</tp:taxon-name-part> <tp:taxon-name-part taxon-name-part-type="species" reg="grandiflora">grandiflora</tp:taxon-name-part></tp:taxon-name></italic> +, <italic><tp:taxon-name><tp:taxon-name-part taxon-name-part-type="genus" reg="Pulmonaria">Pulmonaria</tp:taxon-name-part> <tp:taxon-name-part taxon-name-part-type="species" reg="mollis">mollis</tp:taxon-name-part></tp:taxon-name></italic> agg. +, <italic><tp:taxon-name><tp:taxon-name-part taxon-name-part-type="genus" reg="Ranunculus">Ranunculus</tp:taxon-name-part> <tp:taxon-name-part taxon-name-part-type="species" reg="auricomus">auricomus</tp:taxon-name-part></tp:taxon-name></italic> coll. +, <italic><tp:taxon-name><tp:taxon-name-part taxon-name-part-type="genus" reg="Ranunculus">Ranunculus</tp:taxon-name-part> <tp:taxon-name-part taxon-name-part-type="species" reg="polyanthemos">polyanthemos</tp:taxon-name-part></tp:taxon-name></italic> +, <italic><tp:taxon-name><tp:taxon-name-part taxon-name-part-type="genus" reg="Salvia">Salvia</tp:taxon-name-part> <tp:taxon-name-part taxon-name-part-type="species" reg="pratensis">pratensis</tp:taxon-name-part></tp:taxon-name></italic> +, <italic><tp:taxon-name><tp:taxon-name-part taxon-name-part-type="genus" reg="Silene">Silene</tp:taxon-name-part> <tp:taxon-name-part taxon-name-part-type="species" reg="nutans">nutans</tp:taxon-name-part></tp:taxon-name></italic> +, <italic><tp:taxon-name><tp:taxon-name-part taxon-name-part-type="genus" reg="Stachys">Stachys</tp:taxon-name-part> <tp:taxon-name-part taxon-name-part-type="species" reg="officinalis">officinalis</tp:taxon-name-part></tp:taxon-name></italic> +, <italic><tp:taxon-name><tp:taxon-name-part taxon-name-part-type="genus" reg="Thesium">Thesium</tp:taxon-name-part> <tp:taxon-name-part taxon-name-part-type="species" reg="ebracteatum">ebracteatum</tp:taxon-name-part></tp:taxon-name></italic> +, <italic><tp:taxon-name><tp:taxon-name-part taxon-name-part-type="genus" reg="Trollius">Trollius</tp:taxon-name-part> <tp:taxon-name-part taxon-name-part-type="species" reg="europaeus">europaeus</tp:taxon-name-part></tp:taxon-name></italic> +, <italic><tp:taxon-name><tp:taxon-name-part taxon-name-part-type="genus" reg="Veratrum">Veratrum</tp:taxon-name-part> <tp:taxon-name-part taxon-name-part-type="species" reg="lobelianum">lobelianum</tp:taxon-name-part></tp:taxon-name></italic> +, <italic><tp:taxon-name><tp:taxon-name-part taxon-name-part-type="genus" reg="Veratrum">Veratrum</tp:taxon-name-part> <tp:taxon-name-part taxon-name-part-type="species" reg="nigrum">nigrum</tp:taxon-name-part></tp:taxon-name></italic> +, <italic><tp:taxon-name><tp:taxon-name-part taxon-name-part-type="genus" reg="Vicia">Vicia</tp:taxon-name-part> <tp:taxon-name-part taxon-name-part-type="species" reg="cracca">cracca</tp:taxon-name-part></tp:taxon-name></italic> agg. +, <italic><tp:taxon-name><tp:taxon-name-part taxon-name-part-type="genus" reg="Viola">Viola</tp:taxon-name-part> <tp:taxon-name-part taxon-name-part-type="species" reg="hirta">hirta</tp:taxon-name-part></tp:taxon-name></italic> +, <italic><tp:taxon-name><tp:taxon-name-part taxon-name-part-type="genus" reg="Centaurea">Centaurea</tp:taxon-name-part> <tp:taxon-name-part taxon-name-part-type="species" reg="jacea">jacea</tp:taxon-name-part></tp:taxon-name></italic> r, <italic><tp:taxon-name><tp:taxon-name-part taxon-name-part-type="genus" reg="Dianthus">Dianthus</tp:taxon-name-part> <tp:taxon-name-part taxon-name-part-type="species" reg="superbus">superbus</tp:taxon-name-part></tp:taxon-name></italic> r, <italic><tp:taxon-name><tp:taxon-name-part taxon-name-part-type="genus" reg="Galium">Galium</tp:taxon-name-part> <tp:taxon-name-part taxon-name-part-type="species" reg="album">album</tp:taxon-name-part></tp:taxon-name></italic> r, <italic><tp:taxon-name><tp:taxon-name-part taxon-name-part-type="genus" reg="Muscari">Muscari</tp:taxon-name-part> <tp:taxon-name-part taxon-name-part-type="species" reg="botryoides">botryoides</tp:taxon-name-part></tp:taxon-name></italic> r, <italic><tp:taxon-name><tp:taxon-name-part taxon-name-part-type="genus" reg="Phragmites">Phragmites</tp:taxon-name-part> <tp:taxon-name-part taxon-name-part-type="species" reg="australis">australis</tp:taxon-name-part></tp:taxon-name></italic> r, <italic><tp:taxon-name><tp:taxon-name-part taxon-name-part-type="genus" reg="Poa">Poa</tp:taxon-name-part> <tp:taxon-name-part taxon-name-part-type="species" reg="angustifolia">angustifolia</tp:taxon-name-part></tp:taxon-name></italic> r, <italic><tp:taxon-name><tp:taxon-name-part taxon-name-part-type="genus" reg="Sanguisorba">Sanguisorba</tp:taxon-name-part> <tp:taxon-name-part taxon-name-part-type="species" reg="officinalis">officinalis</tp:taxon-name-part></tp:taxon-name></italic> r, <italic><tp:taxon-name><tp:taxon-name-part taxon-name-part-type="genus" reg="Succisa">Succisa</tp:taxon-name-part> <tp:taxon-name-part taxon-name-part-type="species" reg="pratensis">pratensis</tp:taxon-name-part></tp:taxon-name></italic> r, <italic><tp:taxon-name><tp:taxon-name-part taxon-name-part-type="genus" reg="Tanacetum">Tanacetum</tp:taxon-name-part> <tp:taxon-name-part taxon-name-part-type="species" reg="corymbosum">corymbosum</tp:taxon-name-part></tp:taxon-name></italic> r, <tp:taxon-name><tp:taxon-name-part taxon-name-part-type="genus" reg="Taraxacum">Taraxacum</tp:taxon-name-part> <tp:taxon-name-part taxon-name-part-type="infraspecific-rank">sect.</tp:taxon-name-part> <tp:taxon-name-part taxon-name-part-type="section" reg="Taraxacum">Taraxacum</tp:taxon-name-part></tp:taxon-name> r, <italic><tp:taxon-name><tp:taxon-name-part taxon-name-part-type="genus" reg="Thalictrum">Thalictrum</tp:taxon-name-part> <tp:taxon-name-part taxon-name-part-type="species" reg="aquilegiifolium">aquilegiifolium</tp:taxon-name-part></tp:taxon-name></italic> r, <italic><tp:taxon-name><tp:taxon-name-part taxon-name-part-type="genus" reg="Trifolium">Trifolium</tp:taxon-name-part> <tp:taxon-name-part taxon-name-part-type="species" reg="montanum">montanum</tp:taxon-name-part></tp:taxon-name></italic> r, <tp:taxon-name><tp:taxon-name-part taxon-name-part-type="genus" reg="Valeriana">Valeriana</tp:taxon-name-part> <tp:taxon-name-part taxon-name-part-type="species" reg="stolonifera">stolonifera</tp:taxon-name-part> <tp:taxon-name-part taxon-name-part-type="infraspecific-rank">subsp.</tp:taxon-name-part> <tp:taxon-name-part taxon-name-part-type="subspecies" reg="angustifolia">angustifolia</tp:taxon-name-part></tp:taxon-name> r, <italic><tp:taxon-name><tp:taxon-name-part taxon-name-part-type="genus" reg="Veronica">Veronica</tp:taxon-name-part> <tp:taxon-name-part taxon-name-part-type="species" reg="chamaedrys">chamaedrys</tp:taxon-name-part></tp:taxon-name></italic> agg. r, <tp:taxon-name><tp:taxon-name-part taxon-name-part-type="genus" reg="Viola">Viola</tp:taxon-name-part> <tp:taxon-name-part taxon-name-part-type="species" reg="canina">canina</tp:taxon-name-part> <tp:taxon-name-part taxon-name-part-type="infraspecific-rank">subsp.</tp:taxon-name-part> <tp:taxon-name-part taxon-name-part-type="subspecies" reg="ruppii">ruppii</tp:taxon-name-part></tp:taxon-name> r.</p></sec></tp:treatment-sec><tp:treatment-sec><!--Section generated to contain objects referenced in tp:taxon-treatment.--><fig id="F13473135" position="float" orientation="portrait"><object-id xmlns:xlink="http://www.w3.org/1999/xlink" content-type="arpha" xlink:type="simple">4498E47F-77F3-5FDA-950B-CA1AEF068B0D</object-id><object-id xmlns:xlink="http://www.w3.org/1999/xlink" content-type="doi" xlink:type="simple">10.3897/BDJ.13.e172455.figure1</object-id><label>Figure 2.</label><caption><p>An overall view of the <italic><tp:taxon-name><tp:taxon-name-part taxon-name-part-type="genus" reg="Thesium">Thesium</tp:taxon-name-part> <tp:taxon-name-part taxon-name-part-type="species" reg="ebracteatum">ebracteatum</tp:taxon-name-part></tp:taxon-name></italic> site. The red arrow indicates the location of the population. Fânațele seculare de la Calafindești Nature Reserve is shown as green slopes on the right side of the image, just east of the locality. The horizon is dominated by the village of Calafindești.</p></caption><graphic xmlns:xlink="http://www.w3.org/1999/xlink" xlink:href="bdj-13-e172455-g002.jpg" position="float" id="oo_1430914.jpg" orientation="portrait" xlink:type="simple"><uri content-type="original_file" xlink:type="simple">https://binary.pensoft.net/fig/1430914</uri></graphic></fig><fig id="F13473137" position="float" orientation="portrait"><object-id xmlns:xlink="http://www.w3.org/1999/xlink" content-type="arpha" xlink:type="simple">E276B1F5-1FF3-59B9-B181-C4DE11D5816E</object-id><object-id xmlns:xlink="http://www.w3.org/1999/xlink" content-type="doi" xlink:type="simple">10.3897/BDJ.13.e172455.figure3</object-id><label>Figure 3.</label><caption><p><italic><tp:taxon-name><tp:taxon-name-part taxon-name-part-type="genus" reg="Thesium">Thesium</tp:taxon-name-part> <tp:taxon-name-part taxon-name-part-type="species" reg="ebracteatum">ebracteatum</tp:taxon-name-part></tp:taxon-name></italic> at the newly-found locality. The species is characterised by a tuft of sterile leaves at the top of the stem, the absence of bracteoles (only a single bract subtending each flower is present), shortly pedicellate flowers and short perianth segments that, in fruit, are, at most, as long as the nutlet.</p></caption><graphic xmlns:xlink="http://www.w3.org/1999/xlink" xlink:href="bdj-13-e172455-g003.jpg" position="float" id="oo_1434566.JPG" orientation="portrait" xlink:type="simple"><uri content-type="original_file" xlink:type="simple">https://binary.pensoft.net/fig/1434566</uri></graphic></fig></tp:treatment-sec></tp:taxon-treatment>
