# Supplementary material for: Thesium ebracteatum (Santalaceae) rediscovered in Romania: ecological and biogeographical context
Source: Biodivers Data J. 2025 Oct 29;13:e172455. doi: 10.3897/BDJ.13.e172455 (PMC12590245; doi:10.3897/BDJ.13.e172455)
Supplement: Supplementary material 1 — List of vascular plant species recorded together with Thesium ebracteatum [file bdj-13-e172455-s001.csv]

Taxon_Local_ID	Kingdom	Class	Order	Family	Genus	Species	Subspecies	Other infraspecific epithet	Lowest taxon rank	Nomenclature	Taxa included in aggregates	Latitude	Longitude
1	Plantae	Magnoliopsida	Ranunculales	Ranunculaceae	Anemone	nemorosa	NA	NA	Species	Euro+Med 2025	NA	47.857111	26.0555
2	Plantae	Magnoliopsida	Ranunculales	Ranunculaceae	Clematis	recta	NA	NA	Species	Euro+Med 2025	NA	47.857111	26.0555
3	Plantae	Magnoliopsida	Ranunculales	Ranunculaceae	Ranunculus	NA	NA	auricomus coll.	Collective species	Euro+Med 2025	NA	47.857111	26.0555
4	Plantae	Magnoliopsida	Ranunculales	Ranunculaceae	Ranunculus	polyanthemos	NA	NA	Species	Euro+Med 2025	NA	47.857111	26.0555
5	Plantae	Magnoliopsida	Ranunculales	Ranunculaceae	Thalictrum	aquilegiifolium	NA	NA	Species	Euro+Med 2025	NA	47.857111	26.0555
6	Plantae	Magnoliopsida	Ranunculales	Ranunculaceae	Trollius	europaeus	NA	NA	Species	Euro+Med 2025	NA	47.857111	26.0555
7	Plantae	Magnoliopsida	Liliales	Colchicaceae	Colchicum	autumnale	NA	NA	Species	Euro+Med 2025	NA	47.857111	26.0555
8	Plantae	Magnoliopsida	Liliales	Melanthiaceae	Veratrum	lobelianum	NA	NA	Species	Euro+Med 2025	NA	47.857111	26.0555
9	Plantae	Magnoliopsida	Liliales	Melanthiaceae	Veratrum	nigrum	NA	NA	Species	Euro+Med 2025	NA	47.857111	26.0555
10	Plantae	Magnoliopsida	Liliales	Iridaceae	Iris	graminea	NA	NA	Species	Euro+Med 2025	NA	47.857111	26.0555
11	Plantae	Magnoliopsida	Liliales	Asparagaceae	Muscari	botryoides	NA	NA	Species	Euro+Med 2025	NA	47.857111	26.0555
12	Plantae	Magnoliopsida	Caryophyllales	Caryophyllaceae	Dianthus	superbus	NA	NA	Species	Euro+Med 2025	NA	47.857111	26.0555
13	Plantae	Magnoliopsida	Caryophyllales	Caryophyllaceae	Silene	nutans	NA	NA	Species	Euro+Med 2025	NA	47.857111	26.0555
14	Plantae	Magnoliopsida	Santalales	Santalaceae	Thesium	ebracteatum	NA	NA	Species	Euro+Med 2025	NA	47.857111	26.0555
16	Plantae	Magnoliopsida	Lamiales	Lamiaceae	Prunella	grandiflora	NA	NA	Species	Euro+Med 2025	NA	47.857111	26.0555
17	Plantae	Magnoliopsida	Lamiales	Lamiaceae	Salvia	pratensis	NA	NA	Species	Euro+Med 2025	NA	47.857111	26.0555
15	Plantae	Magnoliopsida	Lamiales	Lamiaceae	Stachys	officinalis	NA	NA	Species	Euro+Med 2025	NA	47.857111	26.0555
18	Plantae	Magnoliopsida	Lamiales	Plantaginaceae	Plantago	media	NA	NA	Species	Euro+Med 2025	NA	47.857111	26.0555
19	Plantae	Magnoliopsida	Lamiales	Plantaginaceae	Veronica	NA	NA	chamaedrys agg.	Aggregatus	own concept (see Taxa included in aggregates field)	Veronica chamaedrys L. and Veronica vindobonensis (M. A. Fisch.) M. A. Fisch.	47.857111	26.0555
20	Plantae	Magnoliopsida	Boraginales	Boraginaceae	Pulmonaria	NA	NA	mollis agg.	Aggregatus	own concept (see Taxa included in aggregates field)	Pulmonaria mollis Hornem. and Pulmonaria dacica (Simonk.) Simonk.	47.857111	26.0555
21	Plantae	Magnoliopsida	Dipsacales	Dipsacaceae	Knautia	NA	NA	arvensis agg.	Aggregatus	own concept (see Taxa included in aggregates field)	Knautia arvensis (L.) DC. and Knautia kitaibelii (Schult.) Borbás	47.857111	26.0555
22	Plantae	Magnoliopsida	Dipsacales	Dipsacaceae	Succisa	pratensis	NA	NA	Species	Euro+Med 2025	NA	47.857111	26.0555
23	Plantae	Magnoliopsida	Dipsacales	Valerianaceae	Valeriana	stolonifera	angustifolia	NA	Subspecies	Euro+Med 2025	NA	47.857111	26.0555
24	Plantae	Magnoliopsida	Gentianales	Rubiaceae	Galium	album	NA	NA	Species	Euro+Med 2025	NA	47.857111	26.0555
25	Plantae	Magnoliopsida	Gentianales	Rubiaceae	Galium	boreale	NA	NA	Species	Euro+Med 2025	NA	47.857111	26.0555
26	Plantae	Magnoliopsida	Gentianales	Rubiaceae	Galium	verum	NA	NA	Species	Euro+Med 2025	NA	47.857111	26.0555
27	Plantae	Magnoliopsida	Apiales	Apiaceae	Peucedanum	cervaria	NA	NA	Species	Euro+Med 2025	NA	47.857111	26.0555
28	Plantae	Magnoliopsida	Asterales	Campanulaceae	Campanula	glomerata	NA	NA	Species	Euro+Med 2025	NA	47.857111	26.0555
29	Plantae	Magnoliopsida	Asterales	Campanulaceae	Campanula	persicifolia	NA	NA	Species	Euro+Med 2025	NA	47.857111	26.0555
30	Plantae	Magnoliopsida	Asterales	Compositae	Centaurea	jacea	NA	NA	Species	Euro+Med 2025	NA	47.857111	26.0555
31	Plantae	Magnoliopsida	Asterales	Compositae	Cirsium	pannonicum	NA	NA	Species	Euro+Med 2025	NA	47.857111	26.0555
32	Plantae	Magnoliopsida	Asterales	Compositae	Crepis	praemorsa	NA	NA	Species	Euro+Med 2025	NA	47.857111	26.0555
33	Plantae	Magnoliopsida	Asterales	Compositae	Inula	hirta	NA	NA	Species	Euro+Med 2025	NA	47.857111	26.0555
34	Plantae	Magnoliopsida	Asterales	Compositae	Inula	salicina	NA	NA	Species	Euro+Med 2025	NA	47.857111	26.0555
35	Plantae	Magnoliopsida	Asterales	Compositae	Serratula	tinctoria	NA	NA	Species	Euro+Med 2025	NA	47.857111	26.0555
36	Plantae	Magnoliopsida	Asterales	Compositae	Tanacetum	corymbosum	NA	NA	Species	Euro+Med 2025	NA	47.857111	26.0555
37	Plantae	Magnoliopsida	Asterales	Compositae	Taraxacum	NA	NA	sect. Taraxacum	Sectio	Euro+Med 2025	NA	47.857111	26.0555
38	Plantae	Magnoliopsida	Rosales	Rosaceae	Filipendula	vulgaris	NA	NA	Species	Euro+Med 2025	NA	47.857111	26.0555
39	Plantae	Magnoliopsida	Rosales	Rosaceae	Potentilla	alba	NA	NA	Species	Euro+Med 2025	NA	47.857111	26.0555
40	Plantae	Magnoliopsida	Rosales	Rosaceae	Potentilla	erecta	NA	NA	Species	Euro+Med 2025	NA	47.857111	26.0555
41	Plantae	Magnoliopsida	Rosales	Rosaceae	Sanguisorba	officinalis	NA	NA	Species	Euro+Med 2025	NA	47.857111	26.0555
42	Plantae	Magnoliopsida	Fabales	Fabaceae	Lathyrus	pannonicus	collinus	NA	Subspecies	Euro+Med 2025	NA	47.857111	26.0555
43	Plantae	Magnoliopsida	Fabales	Fabaceae	Lathyrus	pratensis	NA	NA	Species	Euro+Med 2025	NA	47.857111	26.0555
44	Plantae	Magnoliopsida	Fabales	Fabaceae	Trifolium	montanum	NA	NA	Species	Euro+Med 2025	NA	47.857111	26.0555
45	Plantae	Magnoliopsida	Fabales	Fabaceae	Vicia	NA	NA	cracca agg.	Aggregate	own concept (see Taxa included in aggregates field)	Vicia cracca L. and Vicia tenuifolia Roth	47.857111	26.0555
46	Plantae	Magnoliopsida	Malpighiales	Violaceae	Viola	canina	ruppii	NA	Subspecies	Euro+Med 2025	NA	47.857111	26.0555
47	Plantae	Magnoliopsida	Malpighiales	Violaceae	Viola	hirta	NA	NA	Species	Euro+Med 2025	NA	47.857111	26.0555
48	Plantae	Magnoliopsida	Malpighiales	Euphorbiaceae	Euphorbia	angulata	NA	NA	Species	Euro+Med 2025	NA	47.857111	26.0555
49	Plantae	Magnoliopsida	Geraniales	Geraniaceae	Geranium	sanguineum	NA	NA	Species	Euro+Med 2025	NA	47.857111	26.0555
50	Plantae	Magnoliopsida	Ericales	Primulaceae	Primula	veris	NA	NA	Species	Euro+Med 2025	NA	47.857111	26.0555
51	Plantae	Magnoliopsida	Poales	Poaceae	Brachypodium	pinnatum	NA	NA	Species	Euro+Med 2025	NA	47.857111	26.0555
52	Plantae	Magnoliopsida	Poales	Poaceae	Festuca	rupicola	NA	NA	Species	Euro+Med 2025	NA	47.857111	26.0555
53	Plantae	Magnoliopsida	Poales	Poaceae	Festuca	valesiaca	NA	NA	Species	Euro+Med 2025	NA	47.857111	26.0555
54	Plantae	Magnoliopsida	Poales	Poaceae	Molinia	arundinacea	NA	NA	Species	Euro+Med 2025	NA	47.857111	26.0555
55	Plantae	Magnoliopsida	Poales	Poaceae	Phragmites	australis	NA	NA	Species	Euro+Med 2025	NA	47.857111	26.0555
56	Plantae	Magnoliopsida	Poales	Poaceae	Poa	angustifolia	NA	NA	Species	Euro+Med 2025	NA	47.857111	26.0555
57	Plantae	Magnoliopsida	Poales	Cyperaceae	Carex	montana	NA	NA	Species	Euro+Med 2025	NA	47.857111	26.0555
